# Supplementary material for: The ED-PLANN Score: A Simple Risk Stratification Tool for Out-of-Hospital Cardiac Arrests Derived from Emergency Departments in Korea
Source: J Clin Med. 2021 Dec 29;11(1):174. doi: 10.3390/jcm11010174 (PMC8745643; doi:10.3390/jcm11010174)
Supplement: Supplementary file 1 [file jcm-11-00174-s001.zip]

Archive with 2 entries (2 files):
- JCM_Supplementary figure.pdf
- JCM_Supplementary table final.pdf
